# Supplementary material for: Sex Differences in Seasonal Variation in Metabolic Syndrome and Its Components: A 10-Year National Health Screening Study
Source: J Clin Med. 2025 Aug 23;14(17):5968. doi: 10.3390/jcm14175968 (PMC12429781; doi:10.3390/jcm14175968)
Supplement: Supplementary file 1 [file jcm-14-05968-s001.zip]

Archive with 1 entries (1 files):
- jcm-3812433-supplementary.pdf
